# Supplementary material for: Lung function in adults born with very low birth weight from young to mid-adulthood
Source: Pediatr Res. 2025 Jun 28;99(1):215–23. doi: 10.1038/s41390-025-04246-z (PMC12920113; doi:10.1038/s41390-025-04246-z)
Supplement: Supplementary file 2 — supplemental table S8 [file 41390_2025_4246_MOESM2_ESM.xlsx]

## Sheet: Taul1
Supplemental table S8. Background characteristics and non-participant analysis form the participants who were included either the young adulthood or mid-adulthood spirometry analysis or both.
	1) Either adult study	2) Young adult study, attended spirometry	3) Mid-adulthood study, attended spirometry	4) Attended spirometry in young adulthood but did not attend in mid-adulthood	P-value 3 vs. 4
Total n	472	423	263	209
VLBW	255	198	118	99
Control	217	225	145	110
	Mean (SD)	Mean (SD)	Mean (SD)	Mean (SD)
	or n (%)	or n (%)	or n (%)	or n (%)
Age at the assessment time (years)
VLBW	-	21.6 (2.5)	21.2 (2.6)	21.9 (2.4)	0.04
Control	-	21.4 (2.6)	21.2 (2.6)	21.5 (2.5)	0.38
Maternal
Height (cm)
VLBW	164.8 (6.0)	164.6 (5.8)	165.1 (6.3)	164.4 (5.6)	0.39
Control	165.7 (6.10)	165.7 (6.1)	165.9 (5.7)	165.5 (6.6)	0.57
Maternal age (years)
VLBW	29.5 (4.9)	29.5 (4.9)	30.1 (4.7)	28.7 (5.1)	0.046
Control	30.2 (4.8)	30.1 (4.9)	30.2 (4.9)	30.1 (4.7)	0.81
Smoking during pregnancya
VLBW	26 (21.7%)	24 (20.7%)	14 (25.0%)	12 (18.8%)	0.41
Control	19 (14.6%)	17 (13.9%)	11 (16.4%)	8 (12.7%)	0.55
Participant-non-participant characteristics
Sex (women)
VLBW	121 (55.8%)	110 (55.6%)	68 (57.6%)	53 (53.5%)	0.55
Control	147 (57.6%)	129 (57.3%)	84 (57.9%)	63 (57.3%)	0.92
Gestational age
VLBW	29.2 (2.3)	29.2 (2.3)	29.3 (2.5)	29.2 (2.1)	0.60
Control	40.0 (1.2)	40.0 (1.2)	40.0 (1.2)	40.0 (1.2)	0.97
Birth weight (g)
VLBW	1150 (221)	1147 (219)	1166 (224)	1130 (218)	0.23
Control	3640 (466)	3632 (462)	3646 (483)	3634 (445)	0.83
Birth weight SD score, Finnish reference
VLBW	-1.2 (1.6)	-1.2 (1.5)	-1.25 (1.61)	-1.24 (1.52)	1.0
Control	0.13 (1.0)	0.11 (1.0)	0.13 (1.01)	0.12 (0.98)	0.93
Birth wight SD score, Norwegian reference
VLBW	-1.0 (1.1)	-0.99 (1.1)	-1.02 (1.13)	-1.02 (1.07)	0.99
Control	0.04 (1.0)	0.02 (1.0)	0.04 (1.00)	-0.03 (0.96)	0.94
C-section
VLBW	138 (64.2%)	126 (64.3%)	76 (65.0%)	62 (63.3%)	0.80
Control	20 (11.8%)	18 (11.1%	13 (15.1%)	7 (8.3%)	0.17
Cerebral palsy
VLBW	13 (6.0%)	10 (5.1%)	7 (5.9%)	6 (6.1%)	0.95
Control	1 (0.4%)	1 (0.4%)	1 (0.7%)	-
Ventilator treatment (days)
VLBW	9.3 (15.3)	9.8 (15.3)	8.02 (14.4)	10.8 (16.3)	0.19
Control	-	-	-	-	-
Supplemental oxygen (days)
VLBW	21.7 (36.3)	22.2 (36.4)	22.1 (42.4)	21.2 (27.7)	0.87
Control	3 (2.8)	3 (2.8)	1 (-)	5 (-)	-
Bronchopulmonary dysplasia defined as more than 28 days
VLBW	59 (28.5)	56 (29.8%)	31 (27.9)	28 (29.2)	0.84
Control	-	-	-	-	-
Bronchopulmonary dysplasia defined as more than 36 weeks (postmenstrual)
VLBW	18 (8.7)	17 (9.0%)	9 (8.1)	9 (9.4)	0.75
Control	2	2	1 (-)	1 (-)	-
Bronchopulmonary dysplasia diagnosed by clinician
VLBW	34 (20.5)	32 (20.1%)	20 (24.1%)	14 (16.9%)	0.25
Control	-	-	-	-	-
Days to discharge from hospital
VLBW	72.0 (38.0)	73. (39.2)	70.6 (43.8)	73.8 (29.5)	0.62
Control	5.5 (5.0)	5.5 (5.0)	2 (-)	9 (-)	-
Parental educational attainment
VLBW					0.62
Control					0.55
basic or less
VLBW	39 (18.5%)	34 (17.7%)	23 (20.0%)	16 (16.7%)
Control	27 (11.1%)	24 (11.1%)	15 (11.2%)	12 (11.0%)
secondary
VLBW	40 (19.0%)	37 (19.3%)	20 (17.4%)	20 (20.8%)
Control	45 (18.5%)	40 (18.3%)	29 (21.6%)	16 (14.7%)
lower-level tertiary
VLBW	77 (36.5%)	70 (36.5%)	39 (33.9%)	38 (39.6%)
Control	72 (29.6%)	68 (31.1%)	37 (27.6%)	35 (32.1%)
upper-level tertiary
VLBW	55 (26.1%)	51 (26.6%)	33 (28.7%)	22 (22.9%)
Control	99 (40.7%)	87 (39.7%)	53 (39.6%)	46 (42.2%)
Young adulthood spirometry results
FVC
VLBW		4.27 (1.02)	4.30 (1.07)	4.26 (0.97	0.98
Control		4.62 (1.02)	4.69 (1.03)	4.54 (1.01)	0.29
FEV1
VLBW		3.63 (0.83)	3.62 (0.85)	3.65 (0.81)	0.82
Control		4.08 (0.85)	4.09 (0.85)	4.08 (0.86)	0.89
FEV1/FVC
VLBW		85.81 (9.28)	85.55 (9.21)	86.08 (9.40)	0.69
Control		88.97 (6.97)	87.86 (7.46)	90.13 (6.24)	0.014
zFVC
VLBW		-0.38 (1.19)	-0.36 (1.20)	-0.40 (1.18)	0.80
Control		-0.25 (1.04)	-0.16 (0.95)	-0.35 (1.12)	0.17
zFEV1
VLBW		-0.42 (1.36)	-0.44 (1.36)	-0.40 (1.37)	0.83
Control		0.04 (1.12)	-0.16 (0.95)	0.05 (1.17)	0.91
zFEV1/FVC
VLBW		0.004 (1.41)	-0.07 (1.36)	0.07 (1.47)	0.48
Control		0.50 (1.16)	0.32 (1.19)	0.69 (1.09)	0.018
Abbreviations: BPD, bronchopulmonary dysplasia; CI, confidence interval; FVC, forced vital capacity; FEV1, forced expiratory volume in 1 second; FEV1/FVC, ratio of the forced expiratory volume in the first one second to the forced vital capacity; FEF25-75%, forced expiratory flow at 25% to 75%; FEF75%, forced expiratory flow when 75% of FVC has been exhaled; HeSVA, Helsinki study of very low birt…
